# Supplementary material for: Gastrodin Ameliorates Cognitive Dysfunction in Vascular Dementia Rats by Suppressing Ferroptosis via the Regulation of the Nrf2/Keap1-GPx4 Signaling Pathway
Source: Molecules. 2022 Sep 24;27(19):6311. doi: 10.3390/molecules27196311 (PMC9571513; doi:10.3390/molecules27196311)
Supplement: Supplementary file 1 [file molecules-27-06311-s001.zip]

Archive with 1 entries (1 files):
- molecules-1912157-supplementary.pdf
